# Supplementary material for: Optimization of Nile Tilapia Artificial Breeding Using Human Chorionic Gonadotropin (hCG) Hormone
Source: Methods Protoc. 2025 Jun 2;8(3):57. doi: 10.3390/mps8030057 (PMC12195898; doi:10.3390/mps8030057)
Supplement: Supplementary file 1 [file mps-08-00057-s001.zip]

Archive with 1 entries (1 files):
- mps-3353860-supplementary.pdf
